# Supplementary material for: TUMOSPEC: A Nation-Wide Study of Hereditary Breast and Ovarian Cancer Families with a Predicted Pathogenic Variant Identified through Multigene Panel Testing
Source: Cancers (Basel). 2021 Jul 21;13(15):3659. doi: 10.3390/cancers13153659 (PMC8345200; doi:10.3390/cancers13153659)
Supplement: Supplementary file 1 [file cancers-13-03659-s001.zip]

Archive with 1 entries (1 files):
- cancers-1273124-supplementary.pdf
